# Supplementary material for: The Related Factors and Effect of Electrode Displacement on Motor Outcome of Subthalamic Nuclei Deep Brain Stimulation in Parkinson’s Disease
Source: J Clin Med. 2023 Dec 8;12(24):7561. doi: 10.3390/jcm12247561 (PMC10744115; doi:10.3390/jcm12247561)
Supplement: Supplementary file 1 [file jcm-12-07561-s001.zip]

Archive with 1 entries (1 files):
- jcm-2589973-supplementary.pdf
